# Supplementary material for: RNA polymerase II-binding aptamers in human ACRO1 satellites disrupt transcription in cis
Source: Transcription. 2020 Jul 14;11(5):217–29. doi: 10.1080/21541264.2020.1790990 (PMC7714431; doi:10.1080/21541264.2020.1790990)
Supplement: Supplemental Material [file KTRN_A_1790990_SM0060.zip]

Archive with 10 entries (9 files):
- Supplementary information/
- Supplementary information/Revision-clean version-Supplementary information.docx
- Supplementary information/Supplementary_FigureS1.pdf
- Supplementary information/Supplementary_FigureS2 Revised.pdf
- Supplementary information/Supplementary_FigureS3.pdf
- Supplementary information/Supplementary_FigureS4.pdf
- Supplementary information/Supplementary_FigureS5.pdf
- Supplementary information/Supplementary_FigureS6.pdf
- Supplementary information/Supplementary_FigureS7.pdf
- Supplementary information/Table S1.xlsx
