# Supplementary material for: RNA polymerase II-binding aptamers in human ACRO1 satellites disrupt transcription in cis
Source: Transcription. 2020 Jul 14;11(5):217–29. doi: 10.1080/21541264.2020.1790990 (PMC7714431; doi:10.1080/21541264.2020.1790990)
Supplement: Supplemental Material [file KTRN_A_1790990_SM0060.zip › Supplementary information/Table S1.xlsx]

## Sheet: Sheet1
Table S1. Oligonucleotides used in this study
Name	5'-3' sequence	Application
GAPDH fwd	cgggaagcttgtcatcaatgg	RT-PCR
GAPDH rev	cgccagtggactccacgac	RT-PCR
5S fwd, pA	gtctacggccataccaccctgaa	RT-PCR, Poly(A) fractionation
5S rev, pA	aaagcctacagcacccggtattcc	RT-PCR, Poly(A) fractionation
LINE L2 fwd	caagtgtcttaacatgttataaaagc	RT-PCR
LINE L2 rev	acagtcagaggtcagattatg	RT-PCR
Intergenic fwd	ggtgtacagactatttcatcaccc	RT-PCR
Intergenic rev	cctaccttaagggtggagggtagg	RT-PCR
SINE MIRb fwd	caggtaccggttaagaattctgg	RT-PCR
SINE MIRb rev	caatttgccctaaatcatatccctagc	RT-PCR
L1PA15 fwd	ggtgtacagactatttcatcaccc	RT-PCR
L1PA15 rev	agggagcaacagactggggcc	RT-PCR
HSATII fwd	gattccattcgatgatgattgc	RT-PCR
HSATII rev	caaacggaattatcgaatggaatcgaag	RT-PCR
HSATIII fwd	aatcaacccgagtgcaatcgaatggaatcg	RT-PCR
HSATIII rev	tccattccattcctgtactcgg	RT-PCR
Alpha Sat fwd	tcatgtaaggctagacagaag	RT-PCR
Alpha Sat rev	aaaggaacgttcaactctgtgagttg	RT-PCR
Beta Sat fwd	cttgtctaggctctgcctacagg	RT-PCR
Beta Sat rev	ctgtaggcagatcctagagaag	RT-PCR
L1PA7 fwd	tttggctctcagtttgtc	RT-PCR
L1PA7 rev	tcagcaaagtctcaggatac	RT-PCR
5S fwd	tttacggccacaccaccctg	RT-PCR
5S rev	aaagccttcagcaccctgta	RT-PCR
Hsf1 fwd	ccctccgcctattccctccttg	RT-PCR
Hsf1 rev	tccagcagatgagcgcgtcgg	RT-PCR
GFP 1 fwd	caagggcgaggagctgtt	RT-qPCR
GFP 1 rev	tggtgcagatgaacttcagg	RT-qPCR
GFP 2 fwd	cacatgaagcagcacgactt	RT-qPCR
GFP 2 rev	cttgtgccccaggatgtt	RT-qPCR
GFP 3 fwd	agaagaacggcatcaaggtg	RT-qPCR
GFP 3 rev	gaactccagcaggaccatgt	RT-qPCR
LacZ 1 fwd	caagaacgtgattttcgttgc	RT-qPCR
LacZ 1 rev	ggcctcttcgctattacgc	RT-qPCR
LacZ 2 fwd	atcctctgcatggtcaggtc	RT-qPCR
LacZ 2 rev	agacgattcattggcaccat	RT-qPCR
LacZ 3 fwd	ttagggccgcaagaaaacta	RT-qPCR
LacZ 3 rev	ctgttgactgtagcggctga	RT-qPCR
neo fwd	agacaatcggctgctctgat	RT-qPCR
neo rev	caatagcagccagtcccttc	RT-qPCR
MARK4 -881 fwd	caaggtctcactgcatggctgtttgc	RT-qPCR
MARK4 -881 rev	gtggacacttgtggtcaaagcttcagtgg	RT-qPCR
MARK4 -356 fwd	ctgtccctgactgttggtgactg	RT-qPCR
MARK4 -356 rev	ggtcattgccagttgctgctgg	RT-qPCR
MARK4 168 fwd	cattgtccgctcctccagtccttc	RT-qPCR
MARK4 168 rev	gcccgtgtgtcagagaatgatc	RT-qPCR
MARK4 279 fwd	ggagcggacaatgggtgggatttg	RT-qPCR
MARK4 279 rev	aactgttgggcttacaggcatgagc	RT-qPCR
GFP probe	gccggtggtgcagatgaacttcagggtcagcttgccgtaggtgg	Northern
LacZ probe	gaccaatgcctcccagaccggcaacgaaaatcacgttcttgttg	Northern
neo probe	caagcggccggagaacctgcgtgcaatccatcttgttcaatcat	Northern
5S probe	aaagcctacagcacccggtattcc	Northern
HSATII	gauuccauucgaugaugauugcauucgaauccauggauuauuccauuccauuccauuagaugauuccauucgaguccauucgaugauucucuucgauuccauucgauaauuccguuug	EMSA
HSATIII	auucgaugauuccauucgauuccauucgcugauuccuuuugauuccauucgaugaucauuccauucaauuccauucaaugauuucauuugauuccaaucgaugaugauuccauucaaggccauuugaugauuccauuugauuccauucgauggugauuccauccaaugccauugaugauucauucgauuucauucaaugaugauuucauucuauuccauucgaugauucuauuugauuccauuuga	EMSA
Alpha Sat	ucauguaaggcuagacagaagaauucucaguaacuuccuuguguuguguguauucaacucacagaguugaacguuccuuu	EMSA
Beta Sat	cuugucuaggcucugccuacagggggcuugugacauaucucugcacugaucacccaggugauauaacucuucucuaggaucugccuacag	EMSA
L1PA5		EMSA
Beta actin fwd	caacgtaatacgactcactataggctcctgagcgcaagtactcc	EMSA, in vitro transcription
Beta actin rev	ccatgccaatctcatcttgttttctg	EMSA, in vitro transcription
B2	gggcuggugagauggcucaguggguaagagcacccgacugcucuuccgaaggucaggaguucaaaucccagcaaccacaugguggcucacaaccauccguaacgagaucugauucccucuucuggagugucugaagacagcuacaguguacuuacauauaauaaauaaauaaaucuuu	EMSA
